# Supplementary material for: Discrimination of serum metabolomics profiles in infants with sepsis, based on liquid chromatography-mass spectrometer
Source: BMC Infect Dis. 2023 Jan 23;23:46. doi: 10.1186/s12879-023-07983-w (PMC9872383; doi:10.1186/s12879-023-07983-w)
Supplement: Supplementary file 1 — Additional file 1: Table S1. 26 differential metabolites identified by VIP>1 and P<0.05. [file 12879_2023_7983_MOESM1_ESM.xlsx]

## Sheet: Table S1
Table S1. 26 differential metabolites identified by VIP>1 and P<0.05.
VIP	Name	Mass	fc	p	RT [min]
1.27342	3-Dehydro-6-deoxoteasterone	432.36	0.726	0.033	12.531
1.16226	PA(8:0/14:0)	508.315	14.354	0.048	16.693
1.54853	Capsiamide	269.272	0.85	0.036	5.866
1.2407	Ethyl oleate	310.287	0.823	0.037	12.522
1.22171	Piperidine	85.089	4.048	0.038	1.024
1.26879	(3R,7R)-1,3,7-Octanetriol	162.126	1.107	0.031	4.523
1.80214	2,4-Dimethylthiazole	113.03	203.08	0.002	5.249
1.78136	Tazobactam	300.053	2.073	0.003	1.063
1.23294	Cefpodoxime	427.061	25.759	0.036	4.276
1.32306	Cefepime	480.125	67.78	0.038	3.34
2.48437	Aprobarbital	210.1	0.616	0.001	2.635
1.98521	SM(d18:0/16:1(9Z))	702.566	0.505	0.004	9.671
1.37867	3, 5-Tetradecadiencarnitine	367.272	0.74	0.021	5.866
1.58592	LysoPC(17:0)	509.347	0.759	0.008	9.308
1.27902	PE(16:0/0:0)	453.285	1.19	0.047	8.405
1.52251	2-lauroleic acid	198.162	0.671	0.01	14.033
1.2345	LysoPC(20:3(5Z,8Z,11Z)/0:0)	545.346	0.865	0.047	8.561
1.9652	PE(16:0/18:2(9Z,12Z))	715.507	2.583	0.001	9.196
2.52059	Prolylhydroxyproline	228.111	0.587	0.001	1.44
1.52318	Oleamide	281.272	0.841	0.023	12.712
1.25677	Phosphocholine	183.066	0.627	0.039	8.657
1.80162	Cytidine 5'-diphosphocholine	541.382	2.122	0.002	7.537
1.25539	5-Hydroxy-DL-tryptophan	220.085	1.492	0.041	1.948
1.29881	L-Histidine	155.07	0.866	0.03	0.855
1.1721	L-Proline	115.063	0.859	0.046	1.048
1.74503	L-Phenylalanine	165.079	1.235	0.003	2.703
