# Supplementary material for: Discrimination of serum metabolomics profiles in infants with sepsis, based on liquid chromatography-mass spectrometer
Source: BMC Infect Dis. 2023 Jan 23;23:46. doi: 10.1186/s12879-023-07983-w (PMC9872383; doi:10.1186/s12879-023-07983-w)
Supplement: Supplementary file 2 — Additional file 2: Table S2. Statistics of markers. [file 12879_2023_7983_MOESM2_ESM.xlsx]

## Sheet: Sheet1
Table S2. Statistics of markers
		PA_Control	PA_Sepsis	PE_Control	PE_Sepsis	CDP_CHO_Control	CDP_CHO_Sepsis	SM_Control	SM_Sepsis	P_CHO_Control	P_CHO_Sepsis	Prolylhydroxyproline_Control	Prolylhydroxyproline_Sepsis
N	Valid	30	30	30	30	30	30	30	30	30	30	30	30
	Missing	0	0	0	0	0	0	0	0	0	0	0	0
Mean		556.141	7983.77	1498.83	3871.78	2847.39	6042.6	703766	355214	36644.8	22993	6943.28	4077.76
Median		518.817	518.27	887.058	4158.64	1772.42	5334.1	737430	265773	48464.5	9680.37	6730.59	3531.3
Std. Deviation		197.703	20224.1	1727.5	3104.65	2593	4697.34	554085	318809	26991.9	22937.9	2550.23	1744.07
Percentiles	25	513.608	513.724	479.478	950.472	1306.77	1871.99	182357	84170.6	7622.29	5931.11	4903.98	3026.68
	50	518.817	518.27	887.058	4158.64	1772.42	5334.1	737430	265773	48464.5	9680.37	6730.59	3531.3
	75	525.438	524.315	1545.07	6098.95	3261.06	8574.07	1.08155e+06	516273	61171.9	51315.9	8620.51	4917.78
