# Supplementary material for: Discrimination of serum metabolomics profiles in infants with sepsis, based on liquid chromatography-mass spectrometer
Source: BMC Infect Dis. 2023 Jan 23;23:46. doi: 10.1186/s12879-023-07983-w (PMC9872383; doi:10.1186/s12879-023-07983-w)
Supplement: Supplementary file 3 — Additional file 3: Table S3. Confusion matrices of 6 lipid metabolites. [file 12879_2023_7983_MOESM3_ESM.xlsx]

## Sheet: Sheet1
Table S3. Confusion matrices of 6 lipid metabolites
Confusion matrix of PA		True value		Confusion matrix of PE		True value		Confusion matrix of CDP-CHO		True value		Confusion matrix of SM		True value		Confusion matrix of P-CHO		True value		Confusion matrix of Prolylhydroxyproline		True value
		Positive	Negative			Positive	Negative			Positive	Negative			Positive	Negative			Positive	Negative			Positive	Negative
Predictive value	Positive	22	18	Predictive value	Positive	17	3	Predictive value	Positive	19	7	Predictive value	Positive	26	14	Predictive value	Positive	25	16	Predictive value	Positive	19	2
	Negative	8	12		Negative	13	27		Negative	11	23		Negative	4	16		Negative	5	14		Negative	11	28
